# Supplementary material for: Bivalent oral cholera vaccination induces a memory B cell response to the V. cholerae O1-polysaccharide antigen in Haitian adults
Source: PLoS Negl Trop Dis. 2019 Jan 31;13(1):e0007057. doi: 10.1371/journal.pntd.0007057 (PMC6372202; doi:10.1371/journal.pntd.0007057)
Supplement: S2 Table — Vaccinees de-identified, by ID number, for the individual antibody and MBC responses at each time-point measured. Legends for each individual immune response specified on the 2nd tab of the spreadsheet. (XLSX) [file pntd.0007057.s002.xlsx]

## Sheet: MBC-Full Data file
ID#	Cohort	Blood	O	A	B	AB	VbO-D0a	VbO-D7a	VbO-D21a	VbO-D44a	VbO-D90a	VbO-D180a	VbO-D360a	VbI-D0a	VbI-D7a	VbI-D21a	VbI-D44a	VbI-D90a	VbI-D180a	VbI-D360a	OPSApO	OPSA0Oa	OPSA7Oa	OPSA21Oa	OPSA44Oa	OPSA90Oa	OPSA180Oa	OPSA360Oa	OPSApIa	OPSA0Ia	OPSA7Ia	OPSA21Ia	OPSA44Ia	OPSA90Ia	OPSA180Ia	OPSA360Ia	OPSGpO	OPSG0Oa	OPSG7Oa	OPSG21Oa	OPSG44Oa	OPSG90Oa	OPSG180Oa	OPSG360Oa	OPSGpI	OPSG0Ia	OPSG7Ia	OPSG21Ia	OPSG44Ia
1	1	1	1	0	0	0	40	80	1280		40	40	40	10	40	640		80	80	40	74.0768	17.9548	21.4925	48.8379		17.7881	21.8736	22.4607	95.432	12.8275	17.0552	15.1921		12.6033	15.1552	18.2054	59.6217	46.5453	48.3915	186.797		44.8915	41.2028	95.0738	39.4831	59.8525	66.7914	111.749
2	1	3	0	0	1	0	80	320	640		640	640	320	80	80	160		5	5	5	74.0768	12.1451	10.6651	11.35		10.1499	10.9956	17.7504	95.432	14.2537	30.7807	40.5675		15.6151	15.0604	22.4236	59.6217	37.0849	23.1848	32.0125		35.3608	42.9047	75.5595	39.4831	40.5218	28.9402	37.9686
3	1	3	0	0	1	0	10	640	80		80	80		5	1280	20		40	40		74.0768	16.0282	80.0039	20.5426		26.7364	33.103		95.432	9.40422	23.3955	13.9463		20.7535	20.6565		59.6217	117.511	151.32	46.882		47.3297	46.3011		39.4831	127.7	116.979	53.8019
4	1	2	0	1	0	0	40	80	160		160	160	80	5	10	40		10	80	10	74.0768	26.7662	28.3028	29.7232		38.618	61.1066	34.4285	95.432	19.295	15.9249	16.9928		31.2268	43.4083	28.0714	59.6217	44.577	35.9454	36.6964		357.542	321.702	104	39.4831	59.8413	43.5555	45.5053
5	1	1	1	0	0	0	80	320	160		160	160	160	80	320	160		160	160	160	74.0768	34.2852	66.4399	86.5372				55.1809	95.432	32.6553	53.7151	61.581				49.3385	59.6217	236.016	366.124	436.844				353.011	39.4831	185.273	482.863	552.502
6	1	1	1	0	0	0	40	40	320		40	40	20	80	320	640		160	80	160	80.7088	18.0496	11.4819	24.437		11.6404	15.8631	43.846	111.739	11.7205	6.88777	13.0945		11.0848	11.5171	37.0917	63.8382	33.9461	16.7865	39.962		36.3372	45.6703	146.438	42.8382	54.691	27.7034	48.5015
7	1	4	0	0	0	1	10	40	80		20	80	40	40	160	320		80	40	40	80.7088	10.2219	21.4551	49.1418		14.8054	12.3073	19.3574	111.739	6.1909	9.47389	15.726		8.70792	6.54624	13.9087	63.8382	70.6807	112.681	254.307		206.095	161.531	166.487	42.8382	78.1359	114.48	267.281
8	1	1	1	0	0	0	10	320	320		20	20	10	20	320	320		40	40	40	80.7088	13.4115	44.6349	52.4516		12.4276	11.5147	23.4962	111.739	10.8933	34.6402	37.2184		10.8637	9.56865	18.0351	63.8382	40.8258	123.307	178.711		75.0449	58.7249	77.3651	42.8382	67.8682	76.7765	95.1339
9	1	2	0	1	0	0	5	80	40		10	5	5	80	160	160		80	80	40	80.7088	11.8591	112.649	29.0532		13.857	11.1922	13.1477	111.739	10.0464	105.585	33.0273		12.5022	9.09683	11.9117	63.8382	38.5384	305.925	343.121		75.3766	47.633	87.9354	42.8382	99.1761	559.553	759.341
10	1	1	1	0	0	0
11	1	2	0	1	0	0	5120	2560	2560		2560	2560	1280	20	40	20		40	20	20	91.7762	40.7766	124.819	73.2293		23.9734	20.808	43.0994	65.5513	39.7273	77.0768	48.2444		24.2982	21.2662	44.8716	51.1985	163.714	242.99	187.105		95.8208	163.714	194.561	36.1103	25.7117	35.4246	13.8546
12	1	2	0	1	0	0	20	20	20		20	10	10	40	160	80		20	20	20	96.0176	20.8347	21.0369	20.373		12.8032	10.4736	23.6582	127.513	13.6529	14.8691	10.9559		8.33673	7.38871	14.0404	62.7485	145.087	103.639	108.702		81.0067	68.9557	65.2188	57.4588	77.4644	74.2972	64.3157
13	1	1	1	0	0	0	80	80	80					5	20	40					91.7762	44.5478	50.6167	47.1797					65.5513	33.8013	38.5562	34.2455					51.1985	76.9754	177.299	172.094					36.1103	34.4166	90.6292	59.2853
14	1	1	1	0	0	0	20	2560	1280		320			40	1280	640		160			91.7762	12.1816	307.653	100.695		0.483593			65.5513	14.5898	162.995	52.3465		0.217387			51.1985	73.3994	650.776	777.342					36.1103	26.0965	120.104	18.3384
15	1	1	1	0	0	0	2.5	160	160		10	5	2.5								91.7762	10.6073	11.4534	19.2577		12.8474	52.9097	51.7641	65.5513	14.6033	37.6443	64.1143		14.3913	48.6348	54.9647	51.1985	62.6971	67.3675	37.919		34.6273	163.714	93.7003	36.1103	33.4698	44.1356	28.1796
16	1	1	1	0	0	0	5	40	80					10	40	80					97.0774	7.73489	5.12175	5.40579					107.024	8.36195	5.81235	5.34447					43.2662	25.4512	23.7789	16.738					41.3612	39.5352	27.5514	25.0021
17	1	1	1	0	0	0															97.0774	25.4497	66.8168	58.1639					107.024	20.6771	64.346	52.882					43.2662	206.924	192.082	195.717					41.3612	375.935	310.601	278.709
18	1	1	1	0	0	0	5	80	80		20	20	10	2.5	20	40		20	20	10	97.0774	15.0653	10.7548	14.0632		10.3867	7.77806	14.5611	107.024	12.8675	7.26956	8.83394		7.8611	7.84255	17.1839	43.2662	37.7791	41.6947	31.4265			298.674	54.983	41.3612	57.9828	40.2445	36.1806
19	1	2	0	1	0	0	5	80	40		5	5	5	10	160	80		5	5	5	97.0774	46.6865	59.1523	58.0344		38.1768	42.3442	62.0819	107.024	52.4389	58.0719	59.2076		37.2031	40.367	53.4352	43.2662	88.911	59.8909	81.0798			63.4598	71.0054	41.3612	133.73	154.727	320.91
20	1	3	0	0	1	0	640	640	640		320	320	320	80	320	320		160	80	80	96.0176	17.0923	190.868	211.157		30.0265	22.3694	23.6536	127.513	13.9695	123.064	137.734		19.6473	14.0404	15.5472	62.7485	118.453	411.432	820.449		370.759	327.007	194.5	57.4588	165.271	419.136	567.938
21	1	3	0	0	1	0	80	320						40	160						79.4172	147.888	187.947
22	1	2	0	1	0	0	40	160	160		80	80	80	640	320	320		320	320	320	79.4172	57.6779	50.7922	59.3528		51.2478	45.562		127.513	56.1738	59.6943	52.5374		55.6548	40.2962	43.5104	62.7485	76.8479	83.4535	70.5025		87.3697	73.5997	83.3937	57.4588	105.486	114.769	93.0625
23	1	2	0	1	0	0	40	80	80		40	40	40	10	20	80		10	10	5	79.4172	15.3113	67.9161	65.8245		17.0917	20.6471		127.513	15.7099	48.4409	43.4136		17.5505	15.6753	18.6543	62.7485	78.8342	254.71	322.237		194.943	156.122	105.531	57.4588	74.6351	116.373	165.912
24	1	1	1	0	0	0															79.4172	18.6083	74.8267	48.2452													66.5978	74.6448		140.019		187.086
25	2	2	0	1	0	0	5	80	80		20	5	5	5	20	80		40	10	10	28.2933	4.58126	4.42134	5.80875		11.2977	9.8466	5.53038	29.8651	6.20581	9.42655	10.271		14.5522	11.9599	10.8995	126.235	5.39888	6.37922	4.55327		6.05399	5.79845	5.86814	146.182	7.66731	7.78366	6.70839
26	2	1	1	0	0	0	10							20							28.2933	3.03838	11.2977						31.8592	5.83599	10.9065						126.235	11.1741	14.4868						146.182	7.41053	8.9793
27	2	3	0	0	1	0	20	1280	640	80	20	20	20	10	1280	320	80	20	10	5	55.8123	24.8739	312.379	101.587	45.7965	26.2715	23.8125	22.8667	29.8651	18.3229	188.963	61.9207	30.2632	16.9678	16.5554	20.0314	130.749	25.0114	233.148	216.23	175.858	92.8362	59.0494	38.5225	117.053	10.3498	176.477	154.05	113.418
28	2	1	1	0	0	0	10	40	20	10				5	40	20	20				28.2933	3.64842	10.5388	7.81805	8.85231				31.8592	12.4818	174.393	29.4921	17.4339				126.235	5.35241	7.564	10.1101	9.27845				146.182	4.53779	5.36431	5.32017	5.24394
29	2	2	0	1	0	0	5	160	640	160	80	80	80	5	160	320	320	320	160	80	42.2874	7.05964	270.832	330.028	118.1	57.4757	34.4244	29.0985	42.8312	4.70666	113.187	148.229	32.573	32.6415	15.7574	9.78697	130.749	4.51589	58.1567	103.185	70.4881	40.7699	23.1587	13.5815	117.053	3.09943	51.9431	93.6966	66.1131
30	2	3	0	0	1	0	10	40	40	40	40	20	10	40	40	80	40	40	40	20	42.2874	21.5257	37.9196	43.5368	28.0721	14.6463	14.2718	16.2829	42.8312	4.35063	13.5253	9.84174	4.22397	6.36505	3.28254	3.58868	136.551	11.2878	32.4718	33.7131	23.6365	19.1781	18.7228	14.4834	124.235	7.74714	17.7415	13.4076	9.37588
31	2	1	1	0	0	0	10	40	80	20	20	10	10	160	160	160	160	160	160	160	38.8387	10.9031	102.341	72.395	47.4781	26.4271	14.7992	12.6397	32.4868	10.6156	19.4259	15.111	11.9516	9.65878	6.60769	5.4703	136.551	18.867	41.9642	75.9135	50.8853	23.4175	20.7458	13.8005	124.235	17.6046	26.5367	47.1816	38.8301
32	2	1	1	0	0	0	10	10	20	10	10	10	10	5	5	10	5	5	5	10	38.8387	6.28209	8.60767	8.81909	15.9921	11.2202	6.02537	6.07067	32.4868	32.6768	59.7963	46.5144	36.7891	29.7314	20.3396	16.8385	136.551	19.2941	24.9852	18.0313	31.1961	17.4987	14.1183	12.8727	124.235	16.8162	23.7796	17.5007	27.8302
33	2	1	1	0	0	0	160	320	640	320	160	320	640	40	320	320	160	80	80	320	35.1202	4.00802	86.4897	79.7929	28.5404	24.0147	12.4582	16.316	38.7214	0.969403	64.7228	47.5916	11.4359	3.90791	4.95304	6.54347	122.637	12.8487	152.359	176.443	134.41	46.857	31.0939	37.5024	127.085	7.93847	103.3	124.604	72.7068
34	2	1	1	0	0	0	20		320	160	320	320	160	40		160	160	160	160	80	35.1202	2.95591		2.72211	4.32532	5.62792	3.75752	2.23781	38.7214	2.81084		3.55953	1.77219	1.12087	1.59043	2.09028	122.637	3.91498		3.56586	4.42192	3.84324	4.24497	3.32195	127.085	4.55099		4.04794	3.83564
35	2	1	1	0	0	0	5	320	320	80	40	40	40	5	160	320	160	160	80	20	35.1202	5.39412	6.49633	7.86573	6.07882	3.50701	6.16232	4.29192	38.7214	4.07452	6.27083	6.98273	3.96849	4.9379	4.6501	3.711	122.637	8.09488	7.71706	7.88445	8.0327	7.46359	7.81749	9.42441	127.085	6.55855	7.04776	7.00622	7.24159
36	2	1	1	0	0	0	10	320	640	320	160	0		10	320	640	320	160			30.8328	1.46471	2.81529	13.696	10.4622	4.58436			36.4558	4.86555	3.87267	9.51965	8.07171	6.10492			118.068	4.7616	3.91995	4.75663	4.31948	4.15555			114.844	2.69085	2.38388	3.55522	3.33434
37	2	1	1	0	0	0	80	160	320	160	160	160	160	5	80	80	20	40	40	40	30.8328	11.3563	88.2443	164.752	122.256	-0.0896787	39.5663	42.0772	36.4558	10.6642	71.926	129.023	95.7044	1.74615	29.6621	28.4716	118.068	9.30693	20.9758	34.2392	29.7584	20.9211	13.3158	11.3933	114.844	4.89709	12.9614	23.8646	26.6019
38	2	2	0	1	0	0								10	160	80	10	5	5		30.8328	7.03823	27.5062	11.2041	8.40784	1.92125	8.94046		36.4558	3.71179	32.6867	10.2919	8.02344	1.92197	5.35279		118.068	14.1404	31.5567	54.8695	36.7528	12.6352	22.5704		114.844	8.21154	14.2123	23.3692	14.9017
39	2	2	0	1	0	0	10	160	80	20	20	20	10	10	640	160	40	20	20	10	29.7933	3.14484	32.162	11.1767	3.76495	3.54208	3.03938	4.64801	28.6028	0.795314	10.1662	3.74881	2.28781	4.01977	3.05309	3.97364	109.056	20.5765	104.19	84.0271	70.3345	41.4758	24.0938	20.9799	124.868	3.50869	23.4993	16.0498	11.2588
40	2	4	0	0	0	1	80	1280	320	20	10	10	10	40	20	10	320	160	160	160	43.4562	3.62096	8.74966	12.2723	4.74118	5.95587	6.67601	5.15957	28.6028	0.795314	1.05163	5.01941	6.55731	4.45551	9.29916	6.98792	130.749	4.70429	5.47136	9.15866	6.38197	2.13394	4.87026	4.80298	117.053	4.52245	4.52746	5.39931	4.10192
41	2	4	0	0	0	1	10	40	40	20	20	10	10	20	160	80	40	10	10	5	29.7933	7.90885	93.4445	56.6317	25.7247	12.6532	9.89714	8.42069	28.6028	0.487733	34.8546	28.3134	16.3178	14.9235	11.9663	11.7818	130.749	8.11347	45.1659	84.9996	86.2645	40.2406	41.9272	39.2582	117.053	7.52883	18.2065	35.3529	35.0322
42	2	4	0	0	0	1															28.2933	7.27834	59.4942	17.2678	23.8391	9.16252	8.76865		31.8592	11.9479	52.6143	17.8942	10.3831	9.17467	6.4435		126.235	9.93821	37.5831	42.9262	26.632	11.1276	8.6605		146.182	7.87193	46.3288	60.532	35.4839
43	2	4	0	0	0	1	5	40	160	80	40	40	40	40	320	640	80	40	40	80	43.4562	0.335512	2.81021	9.64237	3.60554	4.29483	5.99154	3.65856	44.5561	3.2257	2.81905	5.17201	5.43057	2.73443	5.63743	2.87076	109.056	6.09874	5.43186	9.26643	5.51253	4.12499	8.39518	8.41669	124.868	6.45843	8.21513	8.5721	6.45843
44	2	2	0	1	0	0	5	20	80	10	10	10	20	5	10	80	20	20	20	20	43.4562	10.7742	13.6354	10.1668	12.2858	11.1116	13.8514	13.9054	44.5561	8.60906	16.0972	9.80035	10.8845	9.37301	11.977	13.3987	109.056	7.88426	7.72292	7.56696	12.3534	9.16425	6.46445	9.69668	124.868	10.2865	8.4124	7.97088	12.0949
45	2	1	1	0	0	0								20	640	640	80	80			28.2933	12.0025	16.1706	14.2206	12.5829	14.8632			31.8592	10.4752	10.107	11.2115	8.94521	11.7638			126.235	15.3789	18.1806	18.8496	19.9043	22.1345			146.182	11.7116	13.6615	13.5652	16.0047
46	2	1	1	0	0	0	40	320	320	160	10	40	40	5	320	160	80	40	40	40	39.0463	6.0781	67.7201	58.7526	25.8418	11.2716	9.37894	10.2952	34.8856	9.39812	212.542	216.51	26.5131	12.3907	11.651	10.5582	117.372	12.2277	200.454	276.177	161.373	86.0584	56.1513	41.2153	103.824	6.40041	129.353	222.695	81.4767
47	2	3	0	0	1	0	5	5	20	5	5	5	5	5	40	20	10	5	5	5	39.0463	8.3425	7.982	10.4304	8.79313	9.57421	8.9884	9.52915	34.8856	14.5427	17.2999	14.8621	18.729	10.9953	12.8278	11.4324	117.372	4.78713	5.84649	3.22307	5.73656	3.35799	6.09135	3.8277	103.824	8.43973	14.874	8.10643	12.0495
48	2	2	0	1	0	0	5	80	160	10	20	20	20	5	80	160	160	20	20	10	39.0463	5.35334	15.9431	9.61927	9.36392	6.50029	7.12312	6.53999	34.8856	3.9341	7.75051	4.72428	4.20309	4.20309	1.59718	6.54001	117.372	17.2397	21.3172	17.7394	15.4008	18.1391	11.743	23.8907	103.824	16.0603	18.6081	15.8965	14.874
49	3	3	0	0	1	0	320	640	640	640	640	320	640	320	1280	640	320	320	320	160	46.4575	8.33228	98.788	69.2968	22.4593	14.5562	11.9682	9.69575	46.4981	31.9873	84.5483	69.7273	39.8834	31.5206	31.7224	28.4555	58.5924	5.52553	132.653	161.862	79.6396	28.3984	14.4845	10.2302	62.1994	7.86422	105.479	124.649	57.8501
50	3	4	0	0	0	1	320	320	320	320	80		640	5	160	160	40	80		10	46.4575	3.71165	8.61002	5.22661	3.39604	9.94824	2.57543		46.4981	2.88717	5.04455	2.42677	3.80661	5.01797	3.40748		58.5924	7.4975	11.3514	14.1341	12.4124	26.5966	5.77578		62.1994	3.43234	3.80009	2.34795	4.75248
51	3	1	1	0	0	0	40	80	160	80	160			10	160	320	160	10			46.4575	10.6047	12.9655	18.4951	14.0008	2.03257			46.4981	10.5819	6.69694	5.00761	5.91444	4.00438			58.5924	10.5505	17.5676	39.9099	36.8468	10.9209			62.1994	10.0707	7.90193	8.93918	9.19378
52	3	1	1	0	0	0	20	1280	1280	320	80	40	80	5	1280	640	160	160	80	40	46.4575	12.7451	5.6336	9.32104	7.79924	7.53585	7.52122	8.88206	48.2326	14.4664	8.3742	10.1739	9.38349	8.50796	9.91853	9.55373	60.3206	17.6152	9.96305	9.52551	10.5853	8.29066	17.8389	41.0871	59.5442	41.5698	24.4308	23.6133	25.6916
53	3	1	1	0	0	0	10	640	320	320	160	160		20	320	320	80	40	40		46.4575	3.95083	77.5973	26.6023	10.3161	7.1993	9.68686		48.2326	6.2462	209.416	81.7964	30.2501	20.4734	19.9749		60.3206	3.50684	47.271	87.7293	60.6599	19.7835	9.00045		59.5442	13.8716	269.637	342.014	247.829
54	3	1	1	0	0	0	80	2560	1280	320	160	160	80	10	640	640	80	80	20	40	46.4575	4.024	5.61896	61.1794	4.98976	7.56512	6.68715	6.96517	48.2326	6.03948	17.7496	30.7122	4.68972	5.55308	4.9694	5.86924	60.3206	3.50684	47.271	87.7293	60.6599	19.7835	9.00045		59.5442	6.69096	7.46911	79.0589	6.86826
55	3	3	0	0	1	0	160	1280	640	320	320	160		40	640	320	80	80	40		43.4154	9.92029	62.6559	39.1093	54.6314	24.1816	10.7399		46.9521	4.63724	59.427	24.4129	17.53	9.73518	7.03697		79.5347	7.69628	98.24	67.0469	84.9516	35.5661	17.0567		54.4125	6.53564	49.0371	30.2494	42.6344
56	3	4	0	0	0	1
57	3	2	0	1	0	0	80	160	320	160	160		160	2.5	160	320	160	20		5	43.4154	3.36831	2.04665	3.1713	2.85286	1.91687	2.79642		46.9521	4.36376	4.41908	6.06262	5.08827	2.42041	5.0508		79.5347	1.87798	3.67976	4.18858	4.38769	3.5249	3.46591		54.4125	5.09126	5.33918	6.58954	4.84334
58	3	1	1	0	0	0	160	320	320	160	160	80	320	20	80	160	40	20	10	20	43.4154	6.55649	24.2626	23.8844	12.9689	7.38956	6.67357	7.2995	46.9521	9.9975	26.499	25.6246	18.1421	12.8706	12.296	12.1086	79.5347	29.9666	137.043	189.408	138.43	54.2009	40.588	33.2776	54.4125	24.7413	94.5243	138.104	90.5684
59	3	3	0	0	1	0
60	3	4	0	0	0	1	10	1280	640	80	40	20	40	40	160	160	160	80	80	80	43.5031	10.2097	10.8915	13.9982	13.6611	12.4882	19.9707	11.8276	40.0098	16.5161	28.0676	17.0146	16.4575	17.7622	24.8279	17.7182	51.7478	4.89629	4.73762	7.43511	3.70622	4.30693	5.11164	3.30953	58.6158	4.63278	4.68102	4.98299	5.45327
61	3	1	1	0	0	0	40	320	640	640	320	160	320	10	640	1280	1280	640	320	320	43.5031	16.1014	415.52	367.268	179.53	109.397	85.2642	67.5892	40.0098	11.6493	190.286	137.058	56.5943	36.0568	28.478	24.7399	51.7478	28.7544	287.827	441.287	370.039	245.347	162.042	125.536	58.6158	23.324	33.2299	44.3866	43.416
62	3	1	1	0	0	0	10	1280	640	160	80	80		10	320	160	40	20	20		43.5031	4.60122	55.2801	72.0383	15.3194	10.385	10.3715		40.0098	2.92712	67.9844	69.8315	16.2816	11.0629	13.2472		51.7478	12.2294	46.8435	415.836	242.276	149.122	80.9702		58.6158	13.9884	42.7757	380.033	220.752
63	3	3	0	0	1	0	20	80	80	10	20	10	40	10	40	80	40	80	40	40	41.0909	1.06388	4.69597	4.39623	3.14017	4.4105	1.79846	2.38367	36.1994	7.06416	6.67531	6.44848	5.33052	6.25405	5.41154	4.58522	57.6657	8.02482	16.7921	20.6164	24.6542	19.1212	14.046	13.7205	47.4663	11.3184	10.1816	9.86037	9.1437
64	3	3	0	0	1	0	10	320	1280	160	80			40	640	1280	160	80			41.0909	2.35512	11.3617	54.3249	11.0619	3.26863	-1.97892	-1.9519	36.1994	5.34673	27.641	75.2268	17.1743	7.97148	-0.672392	-0.405056	57.6657	5.02441	4.27467	5.09561	6.68226	4.87185	-0.427177	0.315297	47.4663	11.8003	11.5038	13.5549	15.915
65	3	4	0	0	0	1	10	80	640	80	40		20	10	80	640	160	80		20	41.0909	3.88239	1.85555	3.08307	3.33999	3.24008	5.82358		36.1994	5.849	6.27025	5.1523	6.77252	7.71225	9.94815		57.6657	4.9939	3.50895	2.5834	4.78031	3.22417	3.75305		47.4663	5.60979	4.68306	4.39886	5.65921
66	3	2	0	1	0	0	10	20	640	160				5	5	320	80				47.8764	3.77228	3.93154	4.07854	8.01096				49.3715	6.76936	8.87204	7.64844	11.3192				61.3666	6.58135	7.89926	6.61378	9.18475				63.5716	6.92827	9.08716	7.63868	7.90623
67	3	1	1	0	0	0	20	160	320					20	160	320					47.8764	5.03408	13.2787	29.3391					49.3715	11.3905	15.3345	25.1233					61.3666	7.16812	10.333	30.9663					63.5716	12.8975	18.3962	61.8875
68	3	2	0	1	0	0	2.5	160	640	160	160			5	80	640	320	320			47.8764	4.78907	3.96829	6.53565	6.08763				49.3715	4.7736	5.60516	6.37733	5.70317	6.34127			61.3666	7.7798	5.94476	6.44175	5.67715	5.76931			63.5716	6.59614	7.63868	6.48543	3.26556
69	3	1	1	0	0	0	5	80	160	160	80	80		5	80	640	320	160	80		44.6158	3.85172	8.78139	64.9139	36.1904	20.1131	10.3457		50.2072	5.23734	4.53643	32.9582	16.2649	9.32596	6.72092		50.4673	16.2896	25.3196	682.483	630.298	358.325	159.642		53.8944	14.4303	6.22483	79.6061	79.1272
70	3	1	1	0	0	0	160	640	1280	160				5	160	640	320				44.6158	26.1733	175.036	343	98.83				50.2072	6.90783	35.645	104.825	24.7576				50.4673	26.9582	92.9457	318.951	237.553				53.8944	19.1751	36.8049	138.437	92.0666
71	3	1	1	0	0	0
72	3	2	0	1	0	0	640	1280	1280	640	640		640	160	640	640	320	160		80	44.6158	11.1082	110.937	104.982	40.6994	18.7196	10.9241		50.2072	7.64378	112.675	96.6006	30.4116	12.3399	8.63674		50.4673	14.8485	82.8814	282.029	186.546	68.029	25.2731		53.8944	31.6139	64.8275	178.801	126.086
73	3	1	1	0	0	0	320	320	320	320	320	320	320	2.5	10	20	20	20	10	10	41.6461	2.68519	5.17792	8.28779	5.30316	2.36128	2.78378	2.31903	50.2072	-1.0197	-0.783092	1.12034	0.354024	0.489983	-1.0815	2.50819	58.5943	5.2384	12.8758	78.9096	68.3394	36.2284	12.5555	8.18124	57.65	4.44927	5.52767	19.6894	20.4422
[truncated: 53 more columns]

## Sheet: Legends
ID#
Cohort	1	Haitian RIKS2-cohort 1
	2	Haitian RIKS2-cohort 2
	3	Haitian RIKS2-cohort 3
Blood	1	O
	2	A
	3	B
	4	AB
O	0	no
	1	yes
A	0	no
	1	yes
B	0	no
	1	yes
AB	0	no
	1	yes
VbO-D0a	Vibriocidal day 0 Ogawa adjusted
VbO-D7a	Vibriocidal day 7 Ogawa adjusted
VbO-D21a	Vibriocidal day 21 Ogawa adjusted
VbO-D44a	Vibriocidal day 44 Ogawa adjusted
VbO-D90a	Vibriocidal day 90 Ogawa adjusted
VbO-D180a	Vibriocidal day 180 Ogawa adjusted
VbO-D360a	Vibriocidal day 360 Ogawa adjusted
VbI-D0a	Vibriocidal day 0 Inaba adjusted
VbI-D7a	Vibriocidal day 7 Inaba adjusted
VbI-D21a	Vibriocidal day 21 Inaba adjusted
VbI-D44a	Vibriocidal day 44 Inaba adjusted
VbI-D90a	Vibriocidal day 90 Inaba adjusted
VbI-D180a	Vibriocidal day 180 Inaba adjusted
VbI-D360a	Vibriocidal day 360 Inaba adjusted
OPSApO	OPS IgA ELISA pool Ogawa
OPSA0Oa	OPS IgA ELISA day 0 Ogawa adjusted*
OPSA7Oa	OPS IgA ELISA day 7 Ogawa adjusted*
OPSA21Oa	OPS IgA ELISA day 21 Ogawa adjusted*
OPSA44Oa	OPS IgA ELISA day 44 Ogawa adjusted*
OPSA90Oa	OPS IgA ELISA day 90 Ogawa adjusted*
OPSA180Oa	OPS IgA ELISA day 180 Ogawa adjusted*
OPSA360Oa	OPS IgA ELISA day 360 Ogawa adjusted*
OPSApI	OPS IgA ELISA pool Inaba
OPSA0Ia	OPS IgA ELISA day 0 Inaba adjusted**
OPSA7Ia	OPS IgA ELISA day 7 Inaba adjusted**
OPSA21Ia	OPS IgA ELISA day 21 Inaba adjusted**
OPSA44Ia	OPS IgA ELISA day 44 Inaba adjusted**
OPSA90Ia	OPS IgA ELISA day 90 Inaba adjusted**
OPSA180Ia	OPS IgA ELISA day 180 Inaba adjusted**
OPSA360Ia	OPS IgA ELISA day 360 Inaba adjusted**
OPSGpO	OPS IgG ELISA pool Ogawa
OPSG0Oa	OPS IgG ELISA day 0 Ogawa adjusted*
OPSG7Oa	OPS IgG ELISA day 7 Ogawa adjusted*
OPSG21Oa	OPS IgG ELISA day 21 Ogawa adjusted*
OPSG044a	OPS IgG ELISA day 44 Ogawa adjusted*
OPSG90Oa	OPS IgG ELISA day 90 Ogawa adjusted*
OPSG180Oa	OPS IgG ELISA day 180 Ogawa adjusted*
OPSG360Oa	OPS IgG ELISA day 360 Ogawa adjusted*
OPSGpI	OPS IgG ELISA pool Inaba
OPSG0Ia	OPS IgG ELISA day 0 Inaba adjusted*
OPSG7Ia	OPS IgG ELISA day 7 Inaba adjusted*
OPSG21Ia	OPS IgG ELISA day 21 Inaba adjusted*
OPSG44Ia	OPS IgG ELISA day 44 Inaba adjusted*
OPSG90Ia	OPS IgG ELISA day 90 Inaba adjusted*
OPSG180Ia	OPS IgG ELISA day 180 Inaba adjusted*
OPSG360Ia	OPS IgG ELISA day 360 Inaba adjusted*
mbOSPA0O	Memory B Cell OSP-Inaba IgA day 0 (% of total)
mbOSPA21O	Memory B Cell OSP-Inaba IgA day 21 (% of total)
mbOSPA44O	Memory B Cell OSP-Inaba IgA day 44 (% of total)
mbOSPA90O	Memory B Cell OSP-Inaba IgA day 90 (% of total)
mbOSPA180O	Memory B Cell OSP-Inaba IgA day 180(% of total)
mbOSPA360O	Memory B Cell OSP-Inaba IgA day 360 (% of total)
mbOSPA0I	Memory B Cell OSP-Inaba IgA day 0 (% of total)
mbOSPA21I	Memory B Cell OSP-Inaba IgA day 21 (% of total)
mbOSPA44I	Memory B Cell OSP-Inaba IgA day 44 (% of total)
mbOSPA90I	Memory B Cell OSP-Inaba IgA day 90 (% of total)
mbOSPA180I	Memory B Cell OSP-Inaba IgA day 180(% of total)
mbOSPA360I	Memory B Cell OSP-Inaba IgA day 360 (% of total)
mbOSPG0O	Memory B Cell OSP-Inaba IgG day 0 (% of total)
mbOSPG21O	Memory B Cell OSP-Inaba IgG day 21 (% of total)
mbOSPG44O	Memory B Cell OSP-Inaba IgG day 44 (% of total)
mbOSPG90O	Memory B Cell OSP-Inaba IgG day 90 (% of total)
mbOSPG180O	Memory B Cell OSP-Inaba IgG day 180(% of total)
mbOSPG360O	Memory B Cell OSP-Inaba IgG day 360 (% of total)
mbOSPG0I	Memory B Cell OSP-Inaba IgG day 0 (% of total)
mbOSPG21I	Memory B Cell OSP-Inaba IgG day 21 (% of total)
mbOSPG44I	Memory B Cell OSP-Inaba IgG day 44 (% of total)
mbOSPG90I	Memory B Cell OSP-Inaba IgG day 90 (% of total)
mbOSPG180I	Memory B Cell OSP-Inaba IgG day 180(% of total)
mbOSPG360I	Memory B Cell OSP-Inaba IgG day 360 (% of total)
